# Supplementary material for: Prevalence of Overweight and Obesity and Associated Diet-Related Behaviours and Habits in a Representative Sample of Adolescents in Greece
Source: Children (Basel). 2022 Jan 17;9(1):119. doi: 10.3390/children9010119 (PMC8774704; doi:10.3390/children9010119)
Supplement: Supplementary file 1 [file children-09-00119-s001.zip]

Archive with 1 entries (1 files):
- children-1511830-supplementary.pdf
